# Supplementary material for: CryoEM structures of the multimeric secreted NS1, a major factor for dengue hemorrhagic fever
Source: Nat Commun. 2022 Nov 9;13:6756. doi: 10.1038/s41467-022-34415-1 (PMC9643530; doi:10.1038/s41467-022-34415-1)
Supplement: Supplementary file 6 — Source Data [file 41467_2022_34415_MOESM6_ESM.xlsx]

## Sheet: Dataset4_Figure 4d
TEER assay
hours	0	2	4	6	8	10	24	48
Control	156	156	156	157	156	155	156	156
NS1	156	154	150	146	143	141	148	153
NS1-Fab_5E3	156	154	153	151	149	147	151	153
NS1-stable	156	154	154	152	151	150	152	153
hours	0	2	4	6	8	10	24	48
Control	153	153	154	153	153	153	153	153
NS1	153	150	146	144	140	138	147	152
NS1-Fab_5E3	153	152	150	149	147	146	151	153
NS1-stable	153	153	152	150	148	147	152	153
hours	0	2	4	6	8	10	24	48
Control	155	155	155	155	155	155	156	155
NS1	155	152	146	144	141	138	147	152
NS1-Fab_5E3	155	152	150	147	146	146	151	153
NS1-stable	155	152	151	149	148	147	151	153

## Sheet: Dataset5_primer
the primer for clone：
Forward：	CCC GCC ATG TAT CGA ATG CAA CTG CTT AGC TGT ATT GCT CTG AGC CTG GCT TTG GTC ACA AAC TCAGAT AGT GGT TGC GTT GTG AGT TGG
Reverse：	TTA GTG ATG GTG ATG GTG ATG GGC TGT GAC CAA AGA GTT GAC CAA GTT C
